# Supplementary material for: Correcting for experiment-specific variability in expression compendia can remove underlying signals
Source: Gigascience. 2020 Nov 3;9(11):giaa117. doi: 10.1093/gigascience/giaa117 (PMC7607552; doi:10.1093/gigascience/giaa117)
Supplement: giaa117_Supplemental_Figures [file giaa117_supplemental_figures.zip]

Archive with 5 entries (5 files):
- Supp1.png
- Supp2.png
- Supp3.png
- Supp4.png
- Supp5.png
